# Supplementary material for: Bayesian Inference in Auditing with Partial Prior Information Using Maximum Entropy Priors
Source: Entropy (Basel). 2018 Dec 1;20(12):919. doi: 10.3390/e20120919 (PMC7512506; doi:10.3390/e20120919)
Supplement: Supplementary file 1 [file entropy-20-00919-s001.zip]

Archive with 4 entries (3 files):
- Entropy-380586.nb
- __MACOSX/
- __MACOSX/._Entropy-380586.nb
- entropy_380586.odc
